# Supplementary material for: Examiner stratification reveals clinically relevant variability in large language model answers to endodontic patient questions
Source: Front Med (Lausanne). 2026 Apr 22;13:1819087. doi: 10.3389/fmed.2026.1819087 (PMC13143729; doi:10.3389/fmed.2026.1819087)
Supplement: Supplementary file 2 [file Table_2.XLSX]

## Sheet: Sheet1
QuestionID	QuestionText	Domain	Question type	Friedman test P value	Dunn's multiple comparisons
Q01	Will I feel pain during or after a root canal treatment?	Emergency pain	stright FAQs	0.37	No significant difference
Q02	Will there be swelling after a root canal, and how long does it usually last?	Emergency pain	stright FAQs	0.0185	Model C significantly higher than Model A
Q03	What is usually recommended if pain or swelling occurs after a root canal treatment?	Emergency pain	stright FAQs	0.0093	Model C significantly higher than Model A
Q04	Can painkillers alone treat the cause of tooth pain, or do they only relieve symptoms?	Emergency pain	stright FAQs	0.0093	Model C significantly higher than Model A
Q05	Why does toothache often get worse at night or while sleeping?	Diagnosis	stright FAQs	0.0417	Model C significantly higher than Model A
Q06	Why does my tooth hurt when I drink cold or hot beverages?	Diagnosis	stright FAQs	0.0046	Model C significantly higher than Model A
Q07	Does severe tooth pain always mean that the tooth cannot be saved?	Diagnosis	stright FAQs	0.0046	Model C significantly higher than Model A
Q08	Is it necessary to perform dental tests to find out what is wrong with my tooth?	Diagnosis	stright FAQs	0.0046	Model C significantly higher than Model A
Q09	Will dental tests make my tooth pain worse?	Diagnosis	stright FAQs	0.0417	Model C significantly higher than Model A
Q10	Are dental X-rays safe during pregnancy?	Diagnosis	stright FAQs	0.0093	Model C significantly higher than Model A
Q11	Why does my dentist ask about my past dental experiences and symptoms?	Diagnosis	stright FAQs	0.0417	Model C significantly higher than Model A
Q12	Do I need antibiotics for a root canal treatment?	Medications & flare-ups	stright FAQs	0.0185	Model C significantly higher than Model A
Q13	Are there any side effects from taking antibiotics for a root canal treatment?	Medications & flare-ups	stright FAQs	0.0185	Model C significantly higher than Model A
Q14	Can a tooth infection spread to other parts of the body if left untreated?	Medications & flare-ups	stright FAQs	0.0185	Model C significantly higher than Model A
Q15	How many appointments are usually needed to complete a root canal treatment?	Root Canal Procedures (Primary and Retreatment)	stright FAQs	0.0046	Model C significantly higher than Model A
Q16	How long does each root canal appointment usually take?	Root Canal Procedures (Primary and Retreatment)	stright FAQs	0.0046	Model C significantly higher than Model A
Q17	Can a root canal treatment be completed in one visit, or does it usually require multiple visits?	Root Canal Procedures (Primary and Retreatment)	stright FAQs	0.0046	Model C significantly higher than Model A
Q18	Will the injection for local anesthesia hurt?	Anesthesia and pain control	stright FAQs	0.0417	Model C significantly higher than Model A
Q19	How long does the numbness usually last after a root canal procedure?	Anesthesia and pain control	stright FAQs	0.0417	Model C significantly higher than Model A
Q20	Can I still feel pain during a root canal treatment even with anesthesia?	Anesthesia and pain control	stright FAQs	0.0093	Model C significantly higher than Model A
Q21	What happens if the anesthesia does not work properly during the procedure?	Anesthesia and pain control	stright FAQs	0.0093	Model C significantly higher than Model A
Q22	Is it normal for my lip, cheek, or tongue to feel swollen or numb after anesthesia?	Anesthesia and pain control	stright FAQs	0.0093	Model C significantly higher than Model A
Q23	Can I safely drive home after receiving local anesthesia for a root canal?	Anesthesia and pain control	stright FAQs	0.037	No significant difference
Q24	What should I do if I start to feel pain while the root canal procedure is ongoing?	Anesthesia and pain control	stright FAQs	0.0185	Model C significantly higher than Model A
Q25	How successful are root canal treatments in general?	Treatment Planning & Outcomes	stright FAQs	0.037	No significant difference
Q26	How often do root canal treatments fail?	Treatment Planning & Outcomes	stright FAQs	0.037	No significant difference
Q27	Does the condition of the tooth affect the success rate of a root canal treatment?	Treatment Planning & Outcomes	stright FAQs	0.0093	Model C significantly higher than Model A
Q28	How long can a tooth last after a successful root canal treatment?	Treatment Planning & Outcomes	stright FAQs	0.0185	Model C significantly higher than Model A
Q29	Can a tooth infection return after a root canal treatment, and what signs might suggest this?	Root Canal Procedures (Primary and Retreatment)	stright FAQs	0.0185	Model C significantly higher than Model A
Q30	Is there a risk of the tooth cracking or breaking after a root canal treatment?	Risks & complications	stright FAQs	0.0093	Model C significantly higher than Model A
Q31	Can instruments break inside the root canal during treatment, and what happens if this occurs?	Risks & complications	stright FAQs	0.3148	No significant difference
Q32	Is pain or numbness after a root canal treatment normal, or could it indicate a complication?	Risks & complications	stright FAQs	0.037	No significant difference
Q33	Is there a chance that the filling material used in a root canal could extend beyond the root and cause problems?	Risks & complications	stright FAQs	0.0185	Model C significantly higher than Model A
Q34	What treatment options are available besides root canal treatment?	Treatment Planning & Outcomes	stright FAQs	0.0185	Model C significantly higher than Model A
Q35	What happens if I decide not to have a root canal treatment?	Treatment Planning & Outcomes	stright FAQs	0.1296	No significant difference
S01	I’ve had a tooth that hurts when I drink cold water. The pain sometimes lingers for a while after the cold is gone, and it seems worse at night. I’m nervous about the dental tests. Are they really necessary, and could they make my pain worse?	Diagnosis	Scenario Based	0.0093	Model C significantly higher than Model A
S02	My tooth pain is severe and comes in waves. I’m scared that this means the tooth can’t be saved. Why does the dentist ask so many questions about my symptoms and past dental experiences before deciding what to do?	Diagnosis	Scenario Based	0.0093	Model C significantly higher than Model A
S03	I’m pregnant and having strong tooth pain. The dentist mentioned X-rays and tests to find the cause, but I’m worried about safety during pregnancy. Are dental X-rays and testing safe, and are they necessary to figure out what’s wrong?	Diagnosis	Scenario Based	0.037	No significant difference
S04	My tooth hurts with cold and sometimes with hot drinks too. I’m worried the pain means it’s too late to save the tooth. Does this type of pain automatically mean I’ll lose the tooth, or can it still be treated?	Diagnosis	Scenario Based	0.0185	Model C significantly higher than Model A
S05	I had a root canal yesterday. Today I’m sore and my face feels slightly swollen. How long can swelling last after a root canal, and what’s usually recommended if pain or swelling happens afterward?	Emergency pain	Scenario Based	0.0185	Model C significantly higher than Model A
S06	I’ve been taking painkillers for tooth pain, and they help for a few hours, but the pain gets worse at night and wakes me up. Are painkillers treating the actual cause, or only covering symptoms? Why does toothache often feel worse at night?	Emergency pain	Scenario Based	0.0185	Model C significantly higher than Model A
S07	I’m anxious about the local anesthesia shot for a root canal. Does the injection usually hurt, how long does the numbness last, and is it safe to drive home afterward?	Anesthesia and pain control	Scenario Based	0.0741	Model C significantly higher than Model A
S08	During my last dental visit, I still felt pain even after getting numb. I’m worried the same could happen during a root canal. Can someone still feel pain during a root canal even with anesthesia, and what happens if the anesthesia doesn’t work properly while the procedure is happening?	Anesthesia and pain control	Scenario Based	0.0185	Model C significantly higher than Model A
S09	I have a tooth infection and I thought antibiotics were always needed for a root canal. My friend said antibiotics can have side effects. Do I need antibiotics for a root canal treatment, and what side effects should I know about?	Medications & flare-ups	Scenario Based	0.0556	No significant difference
S10	I’ve been delaying treatment because I’m busy, but my tooth has been painful and I’m worried it might be infected. Can a tooth infection spread to other parts of the body if left untreated? What can happen if I decide not to do the root canal?	Medications & flare-ups	Scenario Based	0.0648	No significant difference
S11	I’m trying to plan time off work. How many appointments are usually needed for a root canal, how long does each appointment take, and can it sometimes be completed in one visit?	Root Canal Procedures (Primary and Retreatment)	Scenario Based	0.0093	Model C significantly higher than Model A
S12	I want to know what to expect long-term. How successful are root canals in general, does the condition of the tooth change the success rate, and how long can a tooth last after a successful root canal?	Treatment Planning & Outcomes	Scenario Based	0.0185	Model C significantly higher than Model A
S13	I had a root canal a few years ago, and now I’m noticing sensitivity and occasional discomfort again. Can a tooth infection return after a root canal, what signs suggest that, and how often do root canals fail?	Root Canal Procedures (Primary and Retreatment)	Scenario Based	0.1296	No significant difference
S14	I read online that instruments can break during a root canal and that filling material can sometimes go beyond the root tip. After treatment, I also had lingering numbness and some pain. Are these things possible, what happens if they occur, and how can I tell what’s normal versus a complication?	Risks & complications	Scenario Based	0.0185	Model C significantly higher than Model A
S15	My dentist recommended a root canal, but I’m unsure and worried the tooth could crack afterward. What treatment options are available besides a root canal, and what could happen if I decide not to have the root canal?	Treatment Planning & Outcomes	Scenario Based	0.0185	Model C significantly higher than Model A
